# Supplementary material for: Early and Direct Endoscopic Stone Removal in the Moderate Grade of Acute Cholangitis with Choledocholithiasis Was Safe and Effective: A Prospective Study
Source: Life (Basel). 2022 Nov 30;12(12):2000. doi: 10.3390/life12122000 (PMC9781833; doi:10.3390/life12122000)
Supplement: Supplementary file 1 [file life-12-02000-s001.zip]

Archive with 1 entries (1 files):
- life-2025655-supplementary.pdf
